# Supplementary material for: Genome- and Toxicology-Based Safety Assessment of Probiotic Akkermansia muciniphila ONE Isolated from Humans
Source: Foods. 2024 Jun 24;13(13):1979. doi: 10.3390/foods13131979 (PMC11241434; doi:10.3390/foods13131979)
Supplement: Supplementary file 1 [file foods-13-01979-s001.zip]

Archive with 1 entries (1 files):
- foods-3026749-supplementary.pdf
